# Supplementary material for: A comparative study of industry responses to government consultations about alcohol and gambling in the UK
Source: Eur J Public Health. 2023 Feb 28;33(2):305–11. doi: 10.1093/eurpub/ckad018 (PMC10066481; doi:10.1093/eurpub/ckad018)
Supplement: ckad018_Supplementary_Data [file ckad018_supplementary_data.zip]

Archive with 5 entries (4 files):
- ckad018_Supplementary_Data/
- ckad018_Supplementary_Data/ejph-2022-06-om-0324-File002.docx
- ckad018_Supplementary_Data/ejph-2022-06-om-0324-File003.docx
- ckad018_Supplementary_Data/ejph-2022-06-om-0324-File004.docx
- ckad018_Supplementary_Data/ejph-2022-06-om-0324-File005.docx
